# Supplementary material for: Stable platelet production via the bypass pathway explains long-term hematopoietic stem cell reconstitution
Source: iScience. 2025 Apr 29;28(6):112547. doi: 10.1016/j.isci.2025.112547 (PMC12144409; doi:10.1016/j.isci.2025.112547)
Supplement: Table S1. Excel file containing estimated population parameters in a nonlinear mixed-effect model, related to STAR Methods — ∗95% confidence interval, estimated as 2.5 and 97.5 percentiles by the bootstrap method. ∗∗Calculated with estimated values of other parameters based on definitions or assumptions described in STAR Methods. ∗∗∗Fixed in the parameter estimation. [file mmc2.xlsx]

## Sheet: Sheet1
Name	Symbol	Unit	Fixed effect (95% CI*)	Random effect, omega (95% CI*)	Covariate for aged, beta_{age=aged} (95% CI*)	Probability distribution
Maximum amount of LT-HSCs (Carrying capacity of LT-HSC)	L_s	–	1.07×10^7 (7.54×10^6 - 3.93×10^7)	–	–	–
	L^* (=L_s+1)	–	1.07×10^7**	–	–	–
Maximum amount of ST-HSCs	S_s	–	3.34×10^7 (2.62×10^7 - 5.60×10^8)	–	–	–
	S^* (=S_s+1)	–	3.34×10^7**	–	–	–
Carrying capacity of ST-HSCs	K_S (=r_(S,C)/(p_(LS,C)+r_(S,C) ))	–	0.812**	–	–	–
Intrinsic growth rate of LT-HSCs	r_(L,C)	week^-1	2.39 (2.02 - 2.75)	–	–	–
	r_(L,d)	–	1***	0.315 (0.195- 0.391)	-0.248 (-0.497 - -1.11×10^(-2))	log-normal
	r_(L,D) (=r_(L,C) r_(L,d) )	week^-1	2.39**	–	–	–
Intrinsic growth rate of ST-HSCs	r_(S,C)	week^-1	2.84 (2.38 - 3.40)	–	–
	r_(S,d)	–	1***	0.427 (0.339 - 0.637)	0.164 (-0.181 - 0.391)	log-normal
	r_(S,D) (=r_(S,C) r_(S,d) )	week^-1	2.84**	–	–	–
ST-HSC production rate from LT-HSCs	p_(LS,C)	week^-1	0.655 (0.323 - 0.977)	–	–	–
	p_(LS,d)	–	1***	0.292 (0.171 - 0.614)	1.27 (-0.317 - 2.63)	log-normal
	p_(LS,D) (=p_(LS,C) p_(LS,d) )	week^-1	0.655**	–	–	–
Neutrophil/monocyte production rate from LT-HSCs	p_(LN,C)	week^-1	1.04×10^(-6) (2.62×10^(-6) - 7.31×10^(-5))	–	–	–
	p_(LN,d)	–	1***	2.92 (1.86 - 6.10)	-18.3 (-44.9 - 5.80)	log-normal
	p_(LN,D) (=p_(LN,C) p_(LN,d) )	week^-1	1.04×10^(-6)**	–	–	–
Erythrocyte production rate from LT-HSCs	p_(LE,C)	week^-1	9.01×10^(-7) (5.70×10^(-7) - 4.09×10^(-5))	–	–	–
	p_(LE,d)	–	1***	4.95 (2.53 - 6.44)	-19.2 (-44.4 - 1.71)	log-normal
	p_(LE,D) (=p_(LE,C) p_(LE,d) )	week^-1	9.01×10^(-7)**	–	–	–
Platelet production rate from LT-HSCs	p_(LP,C)	week^-1	350 (437 - 1.43×10^4)	–	–	–
	p_(LP,d)	–	1***	1.43 (0.791 - 2.28)	0.364 (-2.28 - 2.80)	log-normal
	p_(LP,D) (=p_(LP,C) p_(LP,d) )	week^-1	350**	–	–	–
Neutrophil/monocyte production rate from ST-HSCs	p_(SN,C)	week^-1	1.19 (1.02 - 2.29)	–	–	–
	p_(SN,d)	–	1***	0.212 (0.109 - 0.341)	-1.35 (-1.67 - -0.264)	log-normal
	p_(SN,D) (=p_(SN,C) p_(SN,d) )	week^-1	1.19**	–	–	–
Erythrocyte production rate from ST-HSCs	p_(SE,C)	week^-1	0.812 (0.671 - 3.88)	–	–	–
	p_(SE,d)	–	1***	0.201 (7.80×10^(-2) - 0.285)	-0.670 (-0.962 - 0.128)	log-normal
	p_(SE,D) (=p_(SE,C) p_(SE,d) )	week^-1	0.812**	–	–	–
Platelet production rate from ST-HSCs	p_(SP,C)	week^-1	324 (434 - 2.15×10^4)	–	–	–
	p_(SP,d)	–	1***	0.464 (0.219 - 0.756)	-0.842 (-1.63 - 2.53×10^(-2))	log-normal
	p_(SP,D) (=p_(SP,C) p_(SP,d) )	week^-1	324**	–	–	–
B cell production rate from ST-HSCs	p_(SB,C)	week^-1	0.767 (0.638 - 1.91)	–	–	–
	p_(SB,d)	–	1***	1.13 (0.922 - 1.35)	-1.79 (-2.33 - -0.850)	log-normal
	p_(SB,D) (=p_(SB,C) p_(SB,d) )	week^-1	0.767**	–	–	–
Death rate of neutrophils/monocytes	δ_(N,D),δ_(N,C)	week^-1	0.520 (0.460 - 1.07)	–	–	–
Death rate of erythrocytes	δ_(E,D),δ_(E,C)	week^-1	0.508 (0.440 - 0.730)	–	–	–
	δ_(E,R)	week^-1	0.202 (0.165 - 0.256)	–	–	–
Death rate of platelets	δ_(P,D),δ_(P,C)	week^-1	0.638 (0.600 - 305)	–	–	–
	δ_(P,R)	week^-1	1.57 (1.37 - 2.18)	–	–	–
Death rate of B cells	δ_(B,D),δ_(B,C)	week^-1	4.21×10^(-2) (2.94×10^(-2) - 6.22×10^(-2))	–	–	–
Differentiation rate of neutrophil/monocyte progenitors	d_N (=p_(LN,C)+p_(SN,C) )	week^-1	1.19**	–	–	–
Differentiation rate of erythrocyte progenitors	d_E (=p_(LE,C)+p_(SE,C) )	week^-1	0.812**	–	–	–
Differentiation rate of platelet progenitors	d_P (=p_(LP,C)+p_(SP,C) )	week^-1	674**	–	–	–
Differentiation rate of B cell progenitors	d_B (=p_(SB,C) )	week^-1	0.767**	–	–	–
The number of neutrophils/monocytes in steady-state	〖Z_N〗^*	cells	2.11×10^3***	–	–	–
The number of erythrocytes in steady-state	〖Z_E〗^*	cells	8.66×10^6***	–	–	–
The number of platelets in steady-state	〖Z_P〗^*	cells	8.19×10^5***	–	–	–
The number of B cells in steady-state	〖Z_B〗^*	cells	1.16×10^4***	–	–	–
Expansion rate of neutrophils/monocytes	α_N (=(δ_(N,C) 〖Z_N〗^*)/d_N )	cells	919**	–	–	–
Expansion rate of erythrocytes	α_E (=(δ_(E,C) 〖Z_E〗^*)/d_E )	cells	5.42×10^6**	–	–	–
Expansion rate of platelets	α_P (=(δ_(P,C) 〖Z_P〗^*)/d_P )	cells	775**	–	–	–
Expansion rate of B cells	α_B (=(δ_(B,C) 〖Z_B〗^*)/d_B )	cells	638**	–	–	–
The amount of LT-HSCs in competitor cells	L_(C,0)	–	6.39 (0.788 - 33.8)	6.00 (4.24 - 7.19)	–	log-normal
The amount of ST-HSCs in competitor cells	S_(C,0)	–	1.52×10^3 (53.6 - 9.06×10^4)	5.94 (4.91 - 8.97)	–	log-normal
Variance of residual errors	a_(F,N)	–	1.97 (1.76 - 2.17)	–	–	–
	a_(F,E)	–	1.49 (1.33 - 1.69)	–	–	–
	a_(F,P)	–	2.30 (2.08 - 2.67)	–	–	–
	a_(F,B)	–	1.60 (1.40 - 1.87)	–	–	–
	a_(T,N)	–	0.747 (0.651 - 0.804)	–	–	–
	a_(T,E)	–	0.182 (0.117 - 0.206)	–	–	–
	a_(T,P)	–	0.617 (0.462 - 0.770)	–	–	–
	a_(T,B)	–	1.77 (1.43 - 2.12)	–	–	–
