# Supplementary material for: Stable platelet production via the bypass pathway explains long-term hematopoietic stem cell reconstitution
Source: iScience. 2025 Apr 29;28(6):112547. doi: 10.1016/j.isci.2025.112547 (PMC12144409; doi:10.1016/j.isci.2025.112547)
Supplement: Table S2. Excel file containing estimated individual parameters in nonlinear mixed-effect model is too large to fit in a PDF, related to STAR Methods [file mmc3.xlsx]

## Sheet: Sheet1
ini_LHD	ini_SHD	ini_YBD	ini_YPD	ini_YED	ini_YND	ini_ZBD1	ini_ZBD2	ini_ZBD3	ini_ZPD	ini_ZED	ini_ZND	ini_LHC	ini_SHC	ini_YBC	ini_YPC	ini_YEC	ini_YNC	ini_ZBC1	ini_ZBC2	ini_ZBC3	ini_ZPC	ini_ZEC	ini_ZNC	ini_ZPR	ini_ZER	par_rLd	par_rSd	par_KSd	par_pLSd	par_pLPd	par_pLEd	par_pLNd	par_pSBd	par_pSPd	par_pSEd	par_pSNd	par_dBd	par_dPd	par_dEd	par_dNd	par_alphaBd	par_alphaPd	par_alphaEd	par_alphaNd	par_deltaBd	par_deltaPd	par_deltaEd	par_deltaNd	par_rLc
9.37778e-08	0	0	0	0	0	0	0	0	0	0	0	3.01273e-06	5.86647e-07	1	1	1	1	0	0	0	0	0	0	819000	8660000	1.87887	3.71538	0.812452	0.698727	265.292	9.02224e-07	9.2976e-07	1.38157	376.641	0.803078	1.1978	0.766576	674.139	0.811591	1.19407	637.607	775.451	5.42293e+06	919.257	0.0421357	0.638293	0.508222	0.520217	2.38733
9.37778e-08	0	0	0	0	0	0	0	0	0	0	0	3.49878e-06	2.70667e-05	1	1	1	1	0	0	0	0	0	0	819000	8660000	2.13649	4.21863	0.812452	0.674752	187.493	7.9205e-07	9.56349e-07	0.825211	283.613	0.850035	1.18772	0.766576	674.139	0.811591	1.19407	637.607	775.451	5.42293e+06	919.257	0.0421357	0.638293	0.508222	0.520217	2.38733
0	2.99727e-08	0	0	0	0	0	0	0	0	0	0	5.66488e-05	2.32183e-05	1	1	1	1	0	0	0	0	0	0	819000	8660000	0	3.81501	0.812452	0	0	0	0	0.73128	440.69	0.814901	1.10259	0.766576	674.139	0.811591	1.19407	637.607	775.451	5.42293e+06	919.257	0.0421357	0.638293	0.508222	0.520217	2.38733
9.37778e-08	0	0	0	0	0	0	0	0	0	0	0	7.2552e-10	0.00637381	1	1	1	1	0	0	0	0	0	0	819000	8660000	1.63895	2.77525	0.812452	0.692412	4986.81	9.43565e-07	1.14463e-06	0.396798	354.629	0.837691	1.19899	0.766576	674.139	0.811591	1.19407	637.607	775.451	5.42293e+06	919.257	0.0421357	0.638293	0.508222	0.520217	2.38733
9.37778e-08	0	0	0	0	0	0	0	0	0	0	0	3.33962e-06	5.27849e-06	1	1	1	1	0	0	0	0	0	0	819000	8660000	2.48901	2.23578	0.812452	0.716544	1306.98	8.65663e-07	1.1225e-06	0.374618	362.186	0.845563	1.18444	0.766576	674.139	0.811591	1.19407	637.607	775.451	5.42293e+06	919.257	0.0421357	0.638293	0.508222	0.520217	2.38733
9.37778e-08	0	0	0	0	0	0	0	0	0	0	0	2.89366e-05	0.00669012	1	1	1	1	0	0	0	0	0	0	819000	8660000	2.70726	2.7789	0.812452	0.657531	440.938	9.75614e-07	1.0298e-06	2.08904	314.162	0.830281	1.14271	0.766576	674.139	0.811591	1.19407	637.607	775.451	5.42293e+06	919.257	0.0421357	0.638293	0.508222	0.520217	2.38733
9.37778e-08	0	0	0	0	0	0	0	0	0	0	0	0.000318755	0.00155696	1	1	1	1	0	0	0	0	0	0	819000	8660000	3.64653	2.38684	0.812452	0.667966	178.222	7.98727e-07	1.19318e-06	3.21634	245.461	0.809451	1.19352	0.766576	674.139	0.811591	1.19407	637.607	775.451	5.42293e+06	919.257	0.0421357	0.638293	0.508222	0.520217	2.38733
9.37778e-08	0	0	0	0	0	0	0	0	0	0	0	2.45105e-07	0.0235228	1	1	1	1	0	0	0	0	0	0	819000	8660000	1.77934	2.91976	0.812452	0.697921	106.315	8.15672e-07	9.60286e-07	4.36948	271.155	0.833195	1.16945	0.766576	674.139	0.811591	1.19407	637.607	775.451	5.42293e+06	919.257	0.0421357	0.638293	0.508222	0.520217	2.38733
0	2.99727e-08	0	0	0	0	0	0	0	0	0	0	0.000643454	5.52634e-06	1	1	1	1	0	0	0	0	0	0	819000	8660000	0	5.56722	0.812452	0	0	0	0	0.431071	321.876	0.887384	1.09068	0.766576	674.139	0.811591	1.19407	637.607	775.451	5.42293e+06	919.257	0.0421357	0.638293	0.508222	0.520217	2.38733
0	2.99727e-08	0	0	0	0	0	0	0	0	0	0	0.000836443	4.04017e-06	1	1	1	1	0	0	0	0	0	0	819000	8660000	0	5.24816	0.812452	0	0	0	0	2.88151	266.67	0.812872	1.1572	0.766576	674.139	0.811591	1.19407	637.607	775.451	5.42293e+06	919.257	0.0421357	0.638293	0.508222	0.520217	2.38733
9.37778e-08	0	0	0	0	0	0	0	0	0	0	0	5.6011e-07	0.00313568	1	1	1	1	0	0	0	0	0	0	819000	8660000	2.35334	2.40998	0.812452	0.68822	1686.42	7.41317e-07	1.16453e-06	0.581235	340.371	0.836352	1.16281	0.766576	674.139	0.811591	1.19407	637.607	775.451	5.42293e+06	919.257	0.0421357	0.638293	0.508222	0.520217	2.38733
9.37778e-08	0	0	0	0	0	0	0	0	0	0	0	7.31704e-09	1.77348e-07	1	1	1	1	0	0	0	0	0	0	819000	8660000	2.52694	2.5714	0.812452	0.56839	291.633	8.84132e-07	1.18725e-06	0.845487	343.07	0.789056	1.14142	0.766576	674.139	0.811591	1.19407	637.607	775.451	5.42293e+06	919.257	0.0421357	0.638293	0.508222	0.520217	2.38733
9.37778e-08	0	0	0	0	0	0	0	0	0	0	0	2.00919e-09	0.0158772	1	1	1	1	0	0	0	0	0	0	819000	8660000	1.87073	2.75296	0.812452	0.653463	357.788	8.77745e-07	9.06804e-07	0.473445	334.274	0.814674	1.20275	0.766576	674.139	0.811591	1.19407	637.607	775.451	5.42293e+06	919.257	0.0421357	0.638293	0.508222	0.520217	2.38733
9.37778e-08	0	0	0	0	0	0	0	0	0	0	0	4.76481e-07	1.60219e-06	1	1	1	1	0	0	0	0	0	0	819000	8660000	2.25131	1.65739	0.812452	0.642018	1407.74	8.12435e-07	1.01909e-06	0.906913	344.867	0.789021	1.19452	0.766576	674.139	0.811591	1.19407	637.607	775.451	5.42293e+06	919.257	0.0421357	0.638293	0.508222	0.520217	2.38733
9.37778e-08	0	0	0	0	0	0	0	0	0	0	0	4.68892e-08	5.246e-08	1	1	1	1	0	0	0	0	0	0	819000	8660000	1.99736	2.91817	0.812452	0.669806	253.159	9.85248e-07	9.68492e-07	1.47623	344.85	0.819544	1.1213	0.766576	674.139	0.811591	1.19407	637.607	775.451	5.42293e+06	919.257	0.0421357	0.638293	0.508222	0.520217	2.38733
9.37778e-08	0	0	0	0	0	0	0	0	0	0	0	8.84595e-08	0.00232758	1	1	1	1	0	0	0	0	0	0	819000	8660000	1.91222	2.12998	0.812452	0.60911	244.869	8.9583e-07	1.23882e-06	2.41199	312.83	0.789652	1.13514	0.766576	674.139	0.811591	1.19407	637.607	775.451	5.42293e+06	919.257	0.0421357	0.638293	0.508222	0.520217	2.38733
9.37778e-08	0	0	0	0	0	0	0	0	0	0	0	2.07549e-06	0.00727168	1	1	1	1	0	0	0	0	0	0	819000	8660000	2.51309	2.48755	0.812452	0.596428	215.185	7.24495e-07	1.02173e-06	4.38161	282.572	0.76035	1.19278	0.766576	674.139	0.811591	1.19407	637.607	775.451	5.42293e+06	919.257	0.0421357	0.638293	0.508222	0.520217	2.38733
9.37778e-08	0	0	0	0	0	0	0	0	0	0	0	1.05813e-06	8.54132e-06	1	1	1	1	0	0	0	0	0	0	819000	8660000	1.88248	4.00697	0.812452	0.627875	175.34	7.13875e-07	1.08568e-06	0.980489	367.69	0.818213	1.15362	0.766576	674.139	0.811591	1.19407	637.607	775.451	5.42293e+06	919.257	0.0421357	0.638293	0.508222	0.520217	2.38733
9.37778e-08	0	0	0	0	0	0	0	0	0	0	0	1.52873e-06	0.00143273	1	1	1	1	0	0	0	0	0	0	819000	8660000	2.10037	2.19419	0.812452	0.580143	810.437	6.86583e-07	9.77683e-07	1.11658	330.395	0.782227	1.1283	0.766576	674.139	0.811591	1.19407	637.607	775.451	5.42293e+06	919.257	0.0421357	0.638293	0.508222	0.520217	2.38733
9.37778e-08	0	0	0	0	0	0	0	0	0	0	0	1.17024e-07	0.00709415	1	1	1	1	0	0	0	0	0	0	819000	8660000	2.32731	2.519	0.812452	0.583124	676.513	8.37263e-07	1.0281e-06	1.33971	331.679	0.82533	1.03793	0.766576	674.139	0.811591	1.19407	637.607	775.451	5.42293e+06	919.257	0.0421357	0.638293	0.508222	0.520217	2.38733
0	2.99727e-08	0	0	0	0	0	0	0	0	0	0	3.86871e-11	0.000115916	1	1	1	1	0	0	0	0	0	0	819000	8660000	0	4.11361	0.812452	0	0	0	0	2.1452	277.931	0.786198	1.15617	0.766576	674.139	0.811591	1.19407	637.607	775.451	5.42293e+06	919.257	0.0421357	0.638293	0.508222	0.520217	2.38733
9.37778e-08	0	0	0	0	0	0	0	0	0	0	0	1.16365e-12	0.00464145	1	1	1	1	0	0	0	0	0	0	819000	8660000	1.36594	2.47435	0.812452	0.598342	1521.46	1.1213e-06	9.35939e-07	0.425694	354.204	0.812093	1.15266	0.766576	674.139	0.811591	1.19407	637.607	775.451	5.42293e+06	919.257	0.0421357	0.638293	0.508222	0.520217	2.38733
9.37778e-08	0	0	0	0	0	0	0	0	0	0	0	1.1364e-06	0.0062743	1	1	1	1	0	0	0	0	0	0	819000	8660000	2.34716	2.60458	0.812452	0.645479	2156.46	1.05712e-06	9.93572e-07	0.42036	354.671	0.843615	1.14257	0.766576	674.139	0.811591	1.19407	637.607	775.451	5.42293e+06	919.257	0.0421357	0.638293	0.508222	0.520217	2.38733
9.37778e-08	0	0	0	0	0	0	0	0	0	0	0	6.31551e-13	0.0102877	1	1	1	1	0	0	0	0	0	0	819000	8660000	1.19727	2.74818	0.812452	0.607296	746.587	8.28494e-07	9.59001e-07	0.384612	335.493	0.775317	1.21331	0.766576	674.139	0.811591	1.19407	637.607	775.451	5.42293e+06	919.257	0.0421357	0.638293	0.508222	0.520217	2.38733
9.37778e-08	0	0	0	0	0	0	0	0	0	0	0	9.92151e-08	9.62699e-08	1	1	1	1	0	0	0	0	0	0	819000	8660000	2.17535	2.95435	0.812452	0.649732	452.509	2.65098e-06	1.01234e-06	0.554884	327.781	0.830151	1.17891	0.766576	674.139	0.811591	1.19407	637.607	775.451	5.42293e+06	919.257	0.0421357	0.638293	0.508222	0.520217	2.38733
9.37778e-08	0	0	0	0	0	0	0	0	0	0	0	5.07997e-08	0.0180342	1	1	1	1	0	0	0	0	0	0	819000	8660000	2.10939	2.58224	0.812452	0.631078	847.202	9.43745e-07	1.15246e-06	1.23479	333.603	0.807536	1.15694	0.766576	674.139	0.811591	1.19407	637.607	775.451	5.42293e+06	919.257	0.0421357	0.638293	0.508222	0.520217	2.38733
9.37778e-08	0	0	0	0	0	0	0	0	0	0	0	9.22893e-08	1.13427e-07	1	1	1	1	0	0	0	0	0	0	819000	8660000	2.05984	2.76747	0.812452	0.607568	293.556	8.48707e-07	1.06746e-06	0.756377	317.739	0.818196	1.16502	0.766576	674.139	0.811591	1.19407	637.607	775.451	5.42293e+06	919.257	0.0421357	0.638293	0.508222	0.520217	2.38733
9.37778e-08	0	0	0	0	0	0	0	0	0	0	0	3.50538e-08	0.0167555	1	1	1	1	0	0	0	0	0	0	819000	8660000	2.5108	3.88305	0.812452	0.6439	2622.44	7.68248e-07	9.69024e-07	0.25748	332.782	0.841505	1.16038	0.766576	674.139	0.811591	1.19407	637.607	775.451	5.42293e+06	919.257	0.0421357	0.638293	0.508222	0.520217	2.38733
9.37778e-08	0	0	0	0	0	0	0	0	0	0	0	1.64516e-06	1.34556e-05	1	1	1	1	0	0	0	0	0	0	819000	8660000	2.31323	4.54624	0.812452	0.701753	323.034	9.85104e-07	9.60638e-07	1.11327	369.84	0.807083	1.20907	0.766576	674.139	0.811591	1.19407	637.607	775.451	5.42293e+06	919.257	0.0421357	0.638293	0.508222	0.520217	2.38733
9.37778e-08	0	0	0	0	0	0	0	0	0	0	0	7.01498e-08	0.0190902	1	1	1	1	0	0	0	0	0	0	819000	8660000	2.22688	3.08193	0.812452	0.69967	388.746	7.67895e-07	9.7677e-07	0.84745	332.967	0.830248	1.1744	0.766576	674.139	0.811591	1.19407	637.607	775.451	5.42293e+06	919.257	0.0421357	0.638293	0.508222	0.520217	2.38733
9.37778e-08	0	0	0	0	0	0	0	0	0	0	0	3.76615e-05	0.000604756	1	1	1	1	0	0	0	0	0	0	819000	8660000	2.94317	6.60282	0.812452	0.728702	250.877	1.11699e-06	9.93236e-07	0.581837	307.723	0.834469	1.22193	0.766576	674.139	0.811591	1.19407	637.607	775.451	5.42293e+06	919.257	0.0421357	0.638293	0.508222	0.520217	2.38733
9.37778e-08	0	0	0	0	0	0	0	0	0	0	0	0.000258734	1.80666e-05	1	1	1	1	0	0	0	0	0	0	819000	8660000	4.16393	3.27881	0.812452	0.709934	1103.04	8.29392e-07	9.7625e-07	0.388679	356.163	0.833608	1.20795	0.766576	674.139	0.811591	1.19407	637.607	775.451	5.42293e+06	919.257	0.0421357	0.638293	0.508222	0.520217	2.38733
0	2.99727e-08	0	0	0	0	0	0	0	0	0	0	6.2738e-09	3.2533e-06	1	1	1	1	0	0	0	0	0	0	819000	8660000	0	3.24876	0.812452	0	0	0	0	0.213182	438.478	0.925034	1.11329	0.766576	674.139	0.811591	1.19407	637.607	775.451	5.42293e+06	919.257	0.0421357	0.638293	0.508222	0.520217	2.38733
9.37778e-08	0	0	0	0	0	0	0	0	0	0	0	2.71018e-07	0.02474	1	1	1	1	0	0	0	0	0	0	819000	8660000	2.55927	2.8315	0.812452	0.60123	967.981	1.00266e-06	1.09325e-06	1.01402	315.093	0.81056	1.1605	0.766576	674.139	0.811591	1.19407	637.607	775.451	5.42293e+06	919.257	0.0421357	0.638293	0.508222	0.520217	2.38733
9.37778e-08	0	0	0	0	0	0	0	0	0	0	0	6.83435e-07	6.45792e-07	1	1	1	1	0	0	0	0	0	0	819000	8660000	2.38265	2.35174	0.812452	0.650251	868.404	8.80721e-07	1.13305e-06	0.881524	345.045	0.818651	1.16948	0.766576	674.139	0.811591	1.19407	637.607	775.451	5.42293e+06	919.257	0.0421357	0.638293	0.508222	0.520217	2.38733
9.37778e-08	0	0	0	0	0	0	0	0	0	0	0	2.4298e-09	0.042658	1	1	1	1	0	0	0	0	0	0	819000	8660000	2.54592	2.23598	0.812452	0.747128	258.385	6.72526e-07	1.05826e-06	0.659225	329.766	0.85251	1.2199	0.766576	674.139	0.811591	1.19407	637.607	775.451	5.42293e+06	919.257	0.0421357	0.638293	0.508222	0.520217	2.38733
9.37778e-08	0	0	0	0	0	0	0	0	0	0	0	6.36562e-08	0.0323288	1	1	1	1	0	0	0	0	0	0	819000	8660000	2.39955	2.78091	0.812452	0.643928	652.992	7.59919e-07	9.50203e-07	1.54877	328.767	0.802017	1.14311	0.766576	674.139	0.811591	1.19407	637.607	775.451	5.42293e+06	919.257	0.0421357	0.638293	0.508222	0.520217	2.38733
9.37778e-08	0	0	0	0	0	0	0	0	0	0	0	5.89706e-08	0.0164867	1	1	1	1	0	0	0	0	0	0	819000	8660000	2.21417	2.73297	0.812452	0.640915	647.346	8.25303e-07	9.69556e-07	0.357874	335.853	0.810876	1.1967	0.766576	674.139	0.811591	1.19407	637.607	775.451	5.42293e+06	919.257	0.0421357	0.638293	0.508222	0.520217	2.38733
9.37778e-08	0	0	0	0	0	0	0	0	0	0	0	9.36041e-08	0.0069878	1	1	1	1	0	0	0	0	0	0	819000	8660000	2.06442	2.49162	0.812452	0.637653	2426.29	5.27299e-07	1.20922e-06	0.721639	348.973	0.803862	1.15762	0.766576	674.139	0.811591	1.19407	637.607	775.451	5.42293e+06	919.257	0.0421357	0.638293	0.508222	0.520217	2.38733
9.37778e-08	0	0	0	0	0	0	0	0	0	0	0	3.1092e-07	0.0281966	1	1	1	1	0	0	0	0	0	0	819000	8660000	2.32783	2.56783	0.812452	0.656443	311.374	7.63779e-07	1.00405e-06	1.76086	322.973	0.793702	1.17616	0.766576	674.139	0.811591	1.19407	637.607	775.451	5.42293e+06	919.257	0.0421357	0.638293	0.508222	0.520217	2.38733
9.37778e-08	0	0	0	0	0	0	0	0	0	0	0	2.85348e-06	3.19605e-06	1	1	1	1	0	0	0	0	0	0	819000	8660000	2.24605	3.67304	0.812452	0.699565	300.377	8.00053e-07	1.0643e-06	0.357708	357.366	0.833755	1.20116	0.766576	674.139	0.811591	1.19407	637.607	775.451	5.42293e+06	919.257	0.0421357	0.638293	0.508222	0.520217	2.38733
9.37778e-08	0	0	0	0	0	0	0	0	0	0	0	1.24972e-07	8.49912e-08	1	1	1	1	0	0	0	0	0	0	819000	8660000	2.117	1.61019	0.812452	0.617214	429.03	7.83057e-07	9.99106e-07	1.72506	327.268	0.805419	1.13144	0.766576	674.139	0.811591	1.19407	637.607	775.451	5.42293e+06	919.257	0.0421357	0.638293	0.508222	0.520217	2.38733
9.37778e-08	0	0	0	0	0	0	0	0	0	0	0	4.23962e-07	9.17033e-07	1	1	1	1	0	0	0	0	0	0	819000	8660000	1.95773	2.64456	0.812452	0.659633	247.504	1.31142e-06	9.73912e-07	0.309822	313.691	0.864636	1.14795	0.766576	674.139	0.811591	1.19407	637.607	775.451	5.42293e+06	919.257	0.0421357	0.638293	0.508222	0.520217	2.38733
9.37778e-08	0	0	0	0	0	0	0	0	0	0	0	9.79566e-12	0.00288955	1	1	1	1	0	0	0	0	0	0	819000	8660000	1.2081	2.38029	0.812452	0.56334	1866.94	7.09648e-07	1.03919e-06	0.728583	339.95	0.783698	1.14481	0.766576	674.139	0.811591	1.19407	637.607	775.451	5.42293e+06	919.257	0.0421357	0.638293	0.508222	0.520217	2.38733
9.37778e-08	0	0	0	0	0	0	0	0	0	0	0	2.19304e-05	0.00438186	1	1	1	1	0	0	0	0	0	0	819000	8660000	2.67391	2.38789	0.812452	0.609957	338.334	8.43266e-07	1.27027e-06	4.49856	285.669	0.799538	1.13345	0.766576	674.139	0.811591	1.19407	637.607	775.451	5.42293e+06	919.257	0.0421357	0.638293	0.508222	0.520217	2.38733
0	2.99727e-08	0	0	0	0	0	0	0	0	0	0	5.97991e-09	7.39363e-05	1	1	1	1	0	0	0	0	0	0	819000	8660000	0	4.78125	0.812452	0	0	0	0	0.231857	464.113	0.87534	1.13142	0.766576	674.139	0.811591	1.19407	637.607	775.451	5.42293e+06	919.257	0.0421357	0.638293	0.508222	0.520217	2.38733
0	2.99727e-08	0	0	0	0	0	0	0	0	0	0	8.60489e-05	1.06968e-05	1	1	1	1	0	0	0	0	0	0	819000	8660000	0	4.75186	0.812452	0	0	0	0	0.892586	289.914	0.860083	1.13961	0.766576	674.139	0.811591	1.19407	637.607	775.451	5.42293e+06	919.257	0.0421357	0.638293	0.508222	0.520217	2.38733
9.37778e-08	0	0	0	0	0	0	0	0	0	0	0	7.60251e-06	3.7173e-05	1	1	1	1	0	0	0	0	0	0	819000	8660000	2.1695	4.43012	0.812452	0.69739	199.721	1.17569e-06	1.20299e-06	0.284882	358.557	0.878408	1.13458	0.766576	674.139	0.811591	1.19407	637.607	775.451	5.42293e+06	919.257	0.0421357	0.638293	0.508222	0.520217	2.38733
9.37778e-08	0	0	0	0	0	0	0	0	0	0	0	7.0194e-12	0.00940165	1	1	1	1	0	0	0	0	0	0	819000	8660000	1.01759	3.10069	0.812452	0.586781	1958.7	8.44167e-07	1.11269e-06	0.160922	326.286	0.812564	1.18462	0.766576	674.139	0.811591	1.19407	637.607	775.451	5.42293e+06	919.257	0.0421357	0.638293	0.508222	0.520217	2.38733
9.37778e-08	0	0	0	0	0	0	0	0	0	0	0	5.13837e-08	5.29342e-08	1	1	1	1	0	0	0	0	0	0	819000	8660000	1.74963	2.66599	0.812452	0.597569	288.556	7.26694e-07	1.15921e-06	1.52546	319.997	0.775358	1.15536	0.766576	674.139	0.811591	1.19407	637.607	775.451	5.42293e+06	919.257	0.0421357	0.638293	0.508222	0.520217	2.38733
9.37778e-08	0	0	0	0	0	0	0	0	0	0	0	7.60886e-08	0.00325177	1	1	1	1	0	0	0	0	0	0	819000	8660000	1.82366	2.35405	0.812452	0.674378	1468.49	7.30979e-07	1.00824e-06	0.515332	350.766	0.821215	1.16822	0.766576	674.139	0.811591	1.19407	637.607	775.451	5.42293e+06	919.257	0.0421357	0.638293	0.508222	0.520217	2.38733
9.37778e-08	0	0	0	0	0	0	0	0	0	0	0	5.76458e-07	4.79986e-07	1	1	1	1	0	0	0	0	0	0	819000	8660000	1.83465	2.20874	0.812452	0.646211	820.348	9.25648e-07	9.91113e-07	1.43636	350.711	0.788509	1.1554	0.766576	674.139	0.811591	1.19407	637.607	775.451	5.42293e+06	919.257	0.0421357	0.638293	0.508222	0.520217	2.38733
0	2.99727e-08	0	0	0	0	0	0	0	0	0	0	4.94197e-07	0.000130769	1	1	1	1	0	0	0	0	0	0	819000	8660000	0	4.39735	0.812452	0	0	0	0	1.53414	351.094	0.810251	1.13098	0.766576	674.139	0.811591	1.19407	637.607	775.451	5.42293e+06	919.257	0.0421357	0.638293	0.508222	0.520217	2.38733
0	2.99727e-08	0	0	0	0	0	0	0	0	0	0	0.000355141	6.45489e-06	1	1	1	1	0	0	0	0	0	0	819000	8660000	0	4.64896	0.812452	0	0	0	0	8.73835	277.358	0.790869	1.12637	0.766576	674.139	0.811591	1.19407	637.607	775.451	5.42293e+06	919.257	0.0421357	0.638293	0.508222	0.520217	2.38733
0	2.99727e-08	0	0	0	0	0	0	0	0	0	0	2.98581e-08	0.000111645	1	1	1	1	0	0	0	0	0	0	819000	8660000	0	4.2133	0.812452	0	0	0	0	5.85922	212.01	0.717773	1.32074	0.766576	674.139	0.811591	1.19407	637.607	775.451	5.42293e+06	919.257	0.0421357	0.638293	0.508222	0.520217	2.38733
0	2.99727e-08	0	0	0	0	0	0	0	0	0	0	3.6335e-10	4.89019e-05	1	1	1	1	0	0	0	0	0	0	819000	8660000	0	3.95768	0.812452	0	0	0	0	2.07863	283.421	0.825817	1.10364	0.766576	674.139	0.811591	1.19407	637.607	775.451	5.42293e+06	919.257	0.0421357	0.638293	0.508222	0.520217	2.38733
0	2.99727e-08	0	0	0	0	0	0	0	0	0	0	8.27776e-05	1.48343e-06	1	1	1	1	0	0	0	0	0	0	819000	8660000	0	4.26174	0.812452	0	0	0	0	2.38562	235.937	0.853103	1.13033	0.766576	674.139	0.811591	1.19407	637.607	775.451	5.42293e+06	919.257	0.0421357	0.638293	0.508222	0.520217	2.38733
0	2.99727e-08	0	0	0	0	0	0	0	0	0	0	0.000436187	5.29276e-06	1	1	1	1	0	0	0	0	0	0	819000	8660000	0	4.42218	0.812452	0	0	0	0	3.55288	288.221	0.823829	1.14204	0.766576	674.139	0.811591	1.19407	637.607	775.451	5.42293e+06	919.257	0.0421357	0.638293	0.508222	0.520217	2.38733
9.37778e-08	0	0	0	0	0	0	0	0	0	0	0	1.3867e-07	2.01973e-07	1	1	1	1	0	0	0	0	0	0	819000	8660000	1.52229	2.89686	0.812452	0.639356	200.721	8.79629e-07	1.01676e-06	1.22855	317.961	0.802219	1.18321	0.766576	674.139	0.811591	1.19407	637.607	775.451	5.42293e+06	919.257	0.0421357	0.638293	0.508222	0.520217	2.38733
0	2.99727e-08	0	0	0	0	0	0	0	0	0	0	0.000109071	2.51487e-06	1	1	1	1	0	0	0	0	0	0	819000	8660000	0	4.50535	0.812452	0	0	0	0	1.93934	286.995	0.820834	1.17393	0.766576	674.139	0.811591	1.19407	637.607	775.451	5.42293e+06	919.257	0.0421357	0.638293	0.508222	0.520217	2.38733
0	2.99727e-08	0	0	0	0	0	0	0	0	0	0	0.000631821	3.73906e-06	1	1	1	1	0	0	0	0	0	0	819000	8660000	0	5.1794	0.812452	0	0	0	0	0.542062	336.165	0.855343	1.11241	0.766576	674.139	0.811591	1.19407	637.607	775.451	5.42293e+06	919.257	0.0421357	0.638293	0.508222	0.520217	2.38733
0	2.99727e-08	0	0	0	0	0	0	0	0	0	0	0.00442374	8.10686e-06	1	1	1	1	0	0	0	0	0	0	819000	8660000	0	6.90716	0.812452	0	0	0	0	2.12735	345.943	0.765121	1.1916	0.766576	674.139	0.811591	1.19407	637.607	775.451	5.42293e+06	919.257	0.0421357	0.638293	0.508222	0.520217	2.38733
0	2.99727e-08	0	0	0	0	0	0	0	0	0	0	0.000307074	2.36491e-06	1	1	1	1	0	0	0	0	0	0	819000	8660000	0	5.34101	0.812452	0	0	0	0	1.22621	284.308	0.814877	1.16397	0.766576	674.139	0.811591	1.19407	637.607	775.451	5.42293e+06	919.257	0.0421357	0.638293	0.508222	0.520217	2.38733
0	2.99727e-08	0	0	0	0	0	0	0	0	0	0	1.72943e-07	1.05139e-06	1	1	1	1	0	0	0	0	0	0	819000	8660000	0	2.91465	0.812452	0	0	0	0	11.6735	216.505	0.766002	1.25672	0.766576	674.139	0.811591	1.19407	637.607	775.451	5.42293e+06	919.257	0.0421357	0.638293	0.508222	0.520217	2.38733
0	2.99727e-08	0	0	0	0	0	0	0	0	0	0	0.000376867	4.3295e-06	1	1	1	1	0	0	0	0	0	0	819000	8660000	0	4.86048	0.812452	0	0	0	0	4.21946	266.014	0.811825	1.14779	0.766576	674.139	0.811591	1.19407	637.607	775.451	5.42293e+06	919.257	0.0421357	0.638293	0.508222	0.520217	2.38733
0	2.99727e-08	0	0	0	0	0	0	0	0	0	0	0.00393344	7.21167e-06	1	1	1	1	0	0	0	0	0	0	819000	8660000	0	6.44996	0.812452	0	0	0	0	0.229895	357.269	0.801362	1.21777	0.766576	674.139	0.811591	1.19407	637.607	775.451	5.42293e+06	919.257	0.0421357	0.638293	0.508222	0.520217	2.38733
9.37778e-08	0	0	0	0	0	0	0	0	0	0	0	2.66459e-06	0.0324442	1	1	1	1	0	0	0	0	0	0	819000	8660000	2.52011	2.40208	0.812452	0.636278	128.093	8.26795e-07	1.03295e-06	3.88263	248.567	0.811955	1.15503	0.766576	674.139	0.811591	1.19407	637.607	775.451	5.42293e+06	919.257	0.0421357	0.638293	0.508222	0.520217	2.38733
9.37778e-08	0	0	0	0	0	0	0	0	0	0	0	1.27986e-08	2.79519e-08	1	1	1	1	0	0	0	0	0	0	819000	8660000	1.59503	2.3072	0.812452	0.621428	205.674	1.31175e-06	1.0686e-06	1.09636	305.398	0.784499	1.20494	0.766576	674.139	0.811591	1.19407	637.607	775.451	5.42293e+06	919.257	0.0421357	0.638293	0.508222	0.520217	2.38733
9.37778e-08	0	0	0	0	0	0	0	0	0	0	0	1.39998e-06	0.0199863	1	1	1	1	0	0	0	0	0	0	819000	8660000	2.40774	2.66409	0.812452	0.65569	210.714	7.71042e-07	1.04991e-06	2.07058	295.122	0.791596	1.31007	0.766576	674.139	0.811591	1.19407	637.607	775.451	5.42293e+06	919.257	0.0421357	0.638293	0.508222	0.520217	2.38733
9.37778e-08	0	0	0	0	0	0	0	0	0	0	0	8.48986e-08	6.42249e-07	1	1	1	1	0	0	0	0	0	0	819000	8660000	2.04259	3.6269	0.812452	0.653562	295.457	8.99537e-07	1.06095e-06	1.16863	331.679	0.804834	1.1528	0.766576	674.139	0.811591	1.19407	637.607	775.451	5.42293e+06	919.257	0.0421357	0.638293	0.508222	0.520217	2.38733
9.37778e-08	0	0	0	0	0	0	0	0	0	0	0	4.30163e-08	3.02478e-08	1	1	1	1	0	0	0	0	0	0	819000	8660000	1.92953	2.98928	0.812452	0.614888	159.848	8.1239e-07	1.0717e-06	1.77137	263.533	0.823001	1.16261	0.766576	674.139	0.811591	1.19407	637.607	775.451	5.42293e+06	919.257	0.0421357	0.638293	0.508222	0.520217	2.38733
9.37778e-08	0	0	0	0	0	0	0	0	0	0	0	1.09179e-06	0.0386084	1	1	1	1	0	0	0	0	0	0	819000	8660000	2.28691	2.8802	0.812452	0.666957	162.891	5.85275e-07	1.03473e-06	2.02685	293.739	0.825988	1.16938	0.766576	674.139	0.811591	1.19407	637.607	775.451	5.42293e+06	919.257	0.0421357	0.638293	0.508222	0.520217	2.38733
9.37778e-08	0	0	0	0	0	0	0	0	0	0	0	4.20627e-07	0.0248415	1	1	1	1	0	0	0	0	0	0	819000	8660000	2.41715	3.21082	0.812452	0.65626	249.576	1.02657e-06	9.48859e-07	1.44875	294.285	0.800516	1.27891	0.766576	674.139	0.811591	1.19407	637.607	775.451	5.42293e+06	919.257	0.0421357	0.638293	0.508222	0.520217	2.38733
0	2.99727e-08	0	0	0	0	0	0	0	0	0	0	0.000456464	1.61599e-05	1	1	1	1	0	0	0	0	0	0	819000	8660000	0	5.25749	0.812452	0	0	0	0	1.31525	312.609	0.77913	1.25733	0.766576	674.139	0.811591	1.19407	637.607	775.451	5.42293e+06	919.257	0.0421357	0.638293	0.508222	0.520217	2.38733
0	2.99727e-08	0	0	0	0	0	0	0	0	0	0	0.000190681	2.43451e-06	1	1	1	1	0	0	0	0	0	0	819000	8660000	0	5.04632	0.812452	0	0	0	0	1.11876	293.415	0.769784	1.25771	0.766576	674.139	0.811591	1.19407	637.607	775.451	5.42293e+06	919.257	0.0421357	0.638293	0.508222	0.520217	2.38733
0	2.99727e-08	0	0	0	0	0	0	0	0	0	0	0.00022588	2.51348e-06	1	1	1	1	0	0	0	0	0	0	819000	8660000	0	4.52388	0.812452	0	0	0	0	3.0776	279.261	0.814723	1.15658	0.766576	674.139	0.811591	1.19407	637.607	775.451	5.42293e+06	919.257	0.0421357	0.638293	0.508222	0.520217	2.38733
0	2.99727e-08	0	0	0	0	0	0	0	0	0	0	0.000103814	1.14415e-05	1	1	1	1	0	0	0	0	0	0	819000	8660000	0	4.50438	0.812452	0	0	0	0	1.20998	267.966	0.830346	1.17305	0.766576	674.139	0.811591	1.19407	637.607	775.451	5.42293e+06	919.257	0.0421357	0.638293	0.508222	0.520217	2.38733
0	2.99727e-08	0	0	0	0	0	0	0	0	0	0	4.96287e-08	4.62182e-06	1	1	1	1	0	0	0	0	0	0	819000	8660000	0	3.79637	0.812452	0	0	0	0	0.871942	319.397	0.808541	1.21715	0.766576	674.139	0.811591	1.19407	637.607	775.451	5.42293e+06	919.257	0.0421357	0.638293	0.508222	0.520217	2.38733
0	2.99727e-08	0	0	0	0	0	0	0	0	0	0	4.22182e-05	1.84937e-06	1	1	1	1	0	0	0	0	0	0	819000	8660000	0	4.34999	0.812452	0	0	0	0	1.08865	287.724	0.797335	1.22719	0.766576	674.139	0.811591	1.19407	637.607	775.451	5.42293e+06	919.257	0.0421357	0.638293	0.508222	0.520217	2.38733
0	2.99727e-08	0	0	0	0	0	0	0	0	0	0	7.84452e-12	1.08984e-10	1	1	1	1	0	0	0	0	0	0	819000	8660000	0	1.71826	0.812452	0	0	0	0	3.44923	220.916	0.833284	1.14322	0.766576	674.139	0.811591	1.19407	637.607	775.451	5.42293e+06	919.257	0.0421357	0.638293	0.508222	0.520217	2.38733
0	2.99727e-08	0	0	0	0	0	0	0	0	0	0	3.26842e-12	6.92064e-09	1	1	1	1	0	0	0	0	0	0	819000	8660000	0	1.62744	0.812452	0	0	0	0	0.879109	267.468	0.914978	1.13874	0.766576	674.139	0.811591	1.19407	637.607	775.451	5.42293e+06	919.257	0.0421357	0.638293	0.508222	0.520217	2.38733
9.37778e-08	0	0	0	0	0	0	0	0	0	0	0	4.26848e-08	1.91358e-07	1	1	1	1	0	0	0	0	0	0	819000	8660000	2.4351	3.52086	0.812452	2.36595	180.328	4.62034e-15	1.72336e-14	0.139685	114.216	0.414047	0.332457	0.766576	674.139	0.811591	1.19407	637.607	775.451	5.42293e+06	919.257	0.0421357	0.638293	0.508222	0.520217	2.38733
9.37778e-08	0	0	0	0	0	0	0	0	0	0	0	1.07877e-11	0.013548	1	1	1	1	0	0	0	0	0	0	819000	8660000	1.39704	2.82101	0.812452	2.29161	511.61	3.91129e-15	1.22287e-14	0.141867	139.373	0.401339	0.318412	0.766576	674.139	0.811591	1.19407	637.607	775.451	5.42293e+06	919.257	0.0421357	0.638293	0.508222	0.520217	2.38733
9.37778e-08	0	0	0	0	0	0	0	0	0	0	0	6.47368e-08	8.5421e-08	1	1	1	1	0	0	0	0	0	0	819000	8660000	1.56884	2.59731	0.812452	2.23017	335.603	4.48041e-15	1.19983e-14	0.171146	128.515	0.412598	0.309011	0.766576	674.139	0.811591	1.19407	637.607	775.451	5.42293e+06	919.257	0.0421357	0.638293	0.508222	0.520217	2.38733
0	2.99727e-08	0	0	0	0	0	0	0	0	0	0	0.000310201	5.10735e-06	1	1	1	1	0	0	0	0	0	0	819000	8660000	0	4.97694	0.812452	0	0	0	0	0.40423	127.719	0.418614	0.296793	0.766576	674.139	0.811591	1.19407	637.607	775.451	5.42293e+06	919.257	0.0421357	0.638293	0.508222	0.520217	2.38733
9.37778e-08	0	0	0	0	0	0	0	0	0	0	0	2.91564e-06	2.36571e-05	1	1	1	1	0	0	0	0	0	0	819000	8660000	1.9823	2.19426	0.812452	2.37388	3798.65	4.05142e-15	1.14753e-14	0.041012	147.691	0.395507	0.342172	0.766576	674.139	0.811591	1.19407	637.607	775.451	5.42293e+06	919.257	0.0421357	0.638293	0.508222	0.520217	2.38733
0	2.99727e-08	0	0	0	0	0	0	0	0	0	0	0.000219708	4.89109e-06	1	1	1	1	0	0	0	0	0	0	819000	8660000	0	5.04053	0.812452	0	0	0	0	0.0661445	138.108	0.464169	0.288348	0.766576	674.139	0.811591	1.19407	637.607	775.451	5.42293e+06	919.257	0.0421357	0.638293	0.508222	0.520217	2.38733
9.37778e-08	0	0	0	0	0	0	0	0	0	0	0	7.04201e-10	2.93373e-09	1	1	1	1	0	0	0	0	0	0	819000	8660000	1.44392	2.20667	0.812452	1.99437	168.173	5.22085e-15	1.12514e-14	0.378682	102.985	0.396155	0.313771	0.766576	674.139	0.811591	1.19407	637.607	775.451	5.42293e+06	919.257	0.0421357	0.638293	0.508222	0.520217	2.38733
9.37778e-08	0	0	0	0	0	0	0	0	0	0	0	2.56844e-09	0.0201365	1	1	1	1	0	0	0	0	0	0	819000	8660000	1.84307	3.2632	0.812452	2.31983	560.723	5.05772e-15	1.19602e-14	0.0527546	140.499	0.42128	0.314917	0.766576	674.139	0.811591	1.19407	637.607	775.451	5.42293e+06	919.257	0.0421357	0.638293	0.508222	0.520217	2.38733
9.37778e-08	0	0	0	0	0	0	0	0	0	0	0	3.07887e-08	7.92064e-08	1	1	1	1	0	0	0	0	0	0	819000	8660000	1.53453	2.1519	0.812452	2.16316	285.974	4.26588e-15	1.05666e-14	0.531543	120.526	0.398832	0.307271	0.766576	674.139	0.811591	1.19407	637.607	775.451	5.42293e+06	919.257	0.0421357	0.638293	0.508222	0.520217	2.38733
0	2.99727e-08	0	0	0	0	0	0	0	0	0	0	9.1081e-08	4.46239e-07	1	1	1	1	0	0	0	0	0	0	819000	8660000	0	2.94499	0.812452	0	0	0	0	0.435681	128.621	0.410114	0.322849	0.766576	674.139	0.811591	1.19407	637.607	775.451	5.42293e+06	919.257	0.0421357	0.638293	0.508222	0.520217	2.38733
9.37778e-08	0	0	0	0	0	0	0	0	0	0	0	5.13202e-05	0.00181564	1	1	1	1	0	0	0	0	0	0	819000	8660000	3.46643	2.82072	0.812452	2.35718	755.227	4.28299e-15	1.09988e-14	0.0724323	133.287	0.416532	0.333623	0.766576	674.139	0.811591	1.19407	637.607	775.451	5.42293e+06	919.257	0.0421357	0.638293	0.508222	0.520217	2.38733
0	2.99727e-08	0	0	0	0	0	0	0	0	0	0	2.05087e-05	0.000158139	1	1	1	1	0	0	0	0	0	0	819000	8660000	0	4.99836	0.812452	0	0	0	0	0.206872	137.996	0.390669	0.333632	0.766576	674.139	0.811591	1.19407	637.607	775.451	5.42293e+06	919.257	0.0421357	0.638293	0.508222	0.520217	2.38733
0	2.99727e-08	0	0	0	0	0	0	0	0	0	0	4.47266e-06	0.000656657	1	1	1	1	0	0	0	0	0	0	819000	8660000	0	5.35352	0.812452	0	0	0	0	0.149693	163.402	0.431078	0.307251	0.766576	674.139	0.811591	1.19407	637.607	775.451	5.42293e+06	919.257	0.0421357	0.638293	0.508222	0.520217	2.38733
9.37778e-08	0	0	0	0	0	0	0	0	0	0	0	3.97543e-06	1.91132e-05	1	1	1	1	0	0	0	0	0	0	819000	8660000	1.8524	3.92678	0.812452	2.46846	296.57	3.9864e-15	1.10893e-14	0.179993	127.068	0.411892	0.322967	0.766576	674.139	0.811591	1.19407	637.607	775.451	5.42293e+06	919.257	0.0421357	0.638293	0.508222	0.520217	2.38733
0	2.99727e-08	0	0	0	0	0	0	0	0	0	0	0.000640488	3.13032e-06	1	1	1	1	0	0	0	0	0	0	819000	8660000	0	6.04437	0.812452	0	0	0	0	0.915514	122.497	0.406818	0.298927	0.766576	674.139	0.811591	1.19407	637.607	775.451	5.42293e+06	919.257	0.0421357	0.638293	0.508222	0.520217	2.38733
0	2.99727e-08	0	0	0	0	0	0	0	0	0	0	0.00012162	4.3631e-06	1	1	1	1	0	0	0	0	0	0	819000	8660000	0	5.30701	0.812452	0	0	0	0	0.263615	152.317	0.400171	0.316525	0.766576	674.139	0.811591	1.19407	637.607	775.451	5.42293e+06	919.257	0.0421357	0.638293	0.508222	0.520217	2.38733
9.37778e-08	0	0	0	0	0	0	0	0	0	0	0	1.29261e-07	0.00395331	1	1	1	1	0	0	0	0	0	0	819000	8660000	1.77769	2.54242	0.812452	2.32987	7762.79	3.72519e-15	1.1846e-14	0.0811137	141.145	0.406798	0.311489	0.766576	674.139	0.811591	1.19407	637.607	775.451	5.42293e+06	919.257	0.0421357	0.638293	0.508222	0.520217	2.38733
0	2.99727e-08	0	0	0	0	0	0	0	0	0	0	7.23231e-05	3.39222e-06	1	1	1	1	0	0	0	0	0	0	819000	8660000	0	4.43018	0.812452	0	0	0	0	0.192306	124.518	0.451544	0.291433	0.766576	674.139	0.811591	1.19407	637.607	775.451	5.42293e+06	919.257	0.0421357	0.638293	0.508222	0.520217	2.38733
9.37778e-08	0	0	0	0	0	0	0	0	0	0	0	2.18078e-07	1.21038e-06	1	1	1	1	0	0	0	0	0	0	819000	8660000	1.48212	3.18318	0.812452	2.41154	395.403	4.45734e-15	1.21405e-14	0.110215	159.029	0.428139	0.305092	0.766576	674.139	0.811591	1.19407	637.607	775.451	5.42293e+06	919.257	0.0421357	0.638293	0.508222	0.520217	2.38733
0	2.99727e-08	0	0	0	0	0	0	0	0	0	0	3.20728e-07	3.88713e-06	1	1	1	1	0	0	0	0	0	0	819000	8660000	0	3.71373	0.812452	0	0	0	0	0.0806921	155.448	0.462658	0.286607	0.766576	674.139	0.811591	1.19407	637.607	775.451	5.42293e+06	919.257	0.0421357	0.638293	0.508222	0.520217	2.38733
9.37778e-08	0	0	0	0	0	0	0	0	0	0	0	3.89828e-08	3.24215e-07	1	1	1	1	0	0	0	0	0	0	819000	8660000	1.92369	2.69955	0.812452	2.28924	327.296	4.07201e-15	1.17225e-14	0.0986522	140.002	0.413369	0.31216	0.766576	674.139	0.811591	1.19407	637.607	775.451	5.42293e+06	919.257	0.0421357	0.638293	0.508222	0.520217	2.38733
9.37778e-08	0	0	0	0	0	0	0	0	0	0	0	5.42421e-09	0.0134484	1	1	1	1	0	0	0	0	0	0	819000	8660000	1.29607	3.1857	0.812452	2.24119	1093.77	4.75063e-15	1.11049e-14	0.0692631	144.539	0.410576	0.315452	0.766576	674.139	0.811591	1.19407	637.607	775.451	5.42293e+06	919.257	0.0421357	0.638293	0.508222	0.520217	2.38733
9.37778e-08	0	0	0	0	0	0	0	0	0	0	0	8.51387e-08	9.26189e-07	1	1	1	1	0	0	0	0	0	0	819000	8660000	1.75317	2.9951	0.812452	2.28777	469.167	4.05587e-15	1.13544e-14	0.0342969	156.407	0.416791	0.312788	0.766576	674.139	0.811591	1.19407	637.607	775.451	5.42293e+06	919.257	0.0421357	0.638293	0.508222	0.520217	2.38733
9.37778e-08	0	0	0	0	0	0	0	0	0	0	0	7.20533e-05	0.00136921	1	1	1	1	0	0	0	0	0	0	819000	8660000	3.84224	2.59361	0.812452	2.48184	272.043	3.7095e-15	1.13549e-14	0.225463	137.158	0.50748	0.371829	0.766576	674.139	0.811591	1.19407	637.607	775.451	5.42293e+06	919.257	0.0421357	0.638293	0.508222	0.520217	2.38733
9.37778e-08	0	0	0	0	0	0	0	0	0	0	0	2.45045e-13	0.00790617	1	1	1	1	0	0	0	0	0	0	819000	8660000	1.22996	3.60159	0.812452	2.10805	1648.7	5.60482e-15	1.39701e-14	0.0182096	128.684	0.426497	0.301677	0.766576	674.139	0.811591	1.19407	637.607	775.451	5.42293e+06	919.257	0.0421357	0.638293	0.508222	0.520217	2.38733
9.37778e-08	0	0	0	0	0	0	0	0	0	0	0	1.21852e-05	0.00325626	1	1	1	1	0	0	0	0	0	0	819000	8660000	2.66915	2.79786	0.812452	2.43331	1077.7	3.61642e-15	1.26043e-14	0.212222	140.626	0.405697	0.314477	0.766576	674.139	0.811591	1.19407	637.607	775.451	5.42293e+06	919.257	0.0421357	0.638293	0.508222	0.520217	2.38733
0	2.99727e-08	0	0	0	0	0	0	0	0	0	0	0.000392903	2.1411e-05	1	1	1	1	0	0	0	0	0	0	819000	8660000	0	5.45227	0.812452	0	0	0	0	0.119073	152.432	0.436764	0.298396	0.766576	674.139	0.811591	1.19407	637.607	775.451	5.42293e+06	919.257	0.0421357	0.638293	0.508222	0.520217	2.38733
9.37778e-08	0	0	0	0	0	0	0	0	0	0	0	3.58611e-05	0.00185029	1	1	1	1	0	0	0	0	0	0	819000	8660000	3.10885	2.52848	0.812452	2.3053	463.43	3.8603e-15	1.15246e-14	0.13931	126.364	0.400305	0.3069	0.766576	674.139	0.811591	1.19407	637.607	775.451	5.42293e+06	919.257	0.0421357	0.638293	0.508222	0.520217	2.38733
9.37778e-08	0	0	0	0	0	0	0	0	0	0	0	6.71794e-10	0.000415158	1	1	1	1	0	0	0	0	0	0	819000	8660000	1.40596	2.01658	0.812452	2.18341	694.85	4.40123e-15	1.19789e-14	0.180247	148.505	0.385057	0.305658	0.766576	674.139	0.811591	1.19407	637.607	775.451	5.42293e+06	919.257	0.0421357	0.638293	0.508222	0.520217	2.38733
9.37778e-08	0	0	0	0	0	0	0	0	0	0	0	4.1508e-09	0.0213137	1	1	1	1	0	0	0	0	0	0	819000	8660000	1.85751	4.05354	0.812452	2.24883	1695.71	4.276e-15	1.49601e-14	0.016556	143.767	0.417745	0.319908	0.766576	674.139	0.811591	1.19407	637.607	775.451	5.42293e+06	919.257	0.0421357	0.638293	0.508222	0.520217	2.38733
9.37778e-08	0	0	0	0	0	0	0	0	0	0	0	3.9259e-06	6.6031e-06	1	1	1	1	0	0	0	0	0	0	819000	8660000	1.93614	3.09535	0.812452	2.4568	668.37	4.82625e-15	1.19428e-14	0.0331333	176.97	0.439487	0.297474	0.766576	674.139	0.811591	1.19407	637.607	775.451	5.42293e+06	919.257	0.0421357	0.638293	0.508222	0.520217	2.38733
9.37778e-08	0	0	0	0	0	0	0	0	0	0	0	5.42125e-08	4.24356e-08	1	1	1	1	0	0	0	0	0	0	819000	8660000	1.64477	2.82103	0.812452	2.15884	208.743	3.75753e-15	1.21525e-14	0.59229	104.258	0.408153	0.317857	0.766576	674.139	0.811591	1.19407	637.607	775.451	5.42293e+06	919.257	0.0421357	0.638293	0.508222	0.520217	2.38733
0	2.99727e-08	0	0	0	0	0	0	0	0	0	0	0.000216517	4.73053e-06	1	1	1	1	0	0	0	0	0	0	819000	8660000	0	4.73043	0.812452	0	0	0	0	0.0649332	142.094	0.428969	0.305455	0.766576	674.139	0.811591	1.19407	637.607	775.451	5.42293e+06	919.257	0.0421357	0.638293	0.508222	0.520217	2.38733
0	0	0	0	0	0	0	0	0	0	0	0	6.52864e-07	0.0562833	1	1	1	1	0	0	0	0	0	0	819000	8660000	0	0	0.812452	0	0	0	0	0	0	0	0	0	0	0	0	0	0	0	0	0	0	0	0	2.38733
0	0	0	0	0	0	0	0	0	0	0	0	5.92699e-07	0.0697926	1	1	1	1	0	0	0	0	0	0	819000	8660000	0	0	0.812452	0	0	0	0	0	0	0	0	0	0	0	0	0	0	0	0	0	0	0	0	2.38733
0	0	0	0	0	0	0	0	0	0	0	0	5.93651e-07	0.114605	1	1	1	1	0	0	0	0	0	0	819000	8660000	0	0	0.812452	0	0	0	0	0	0	0	0	0	0	0	0	0	0	0	0	0	0	0	0	2.38733
0	0	0	0	0	0	0	0	0	0	0	0	1.21602e-05	0.0321169	1	1	1	1	0	0	0	0	0	0	819000	8660000	0	0	0.812452	0	0	0	0	0	0	0	0	0	0	0	0	0	0	0	0	0	0	0	0	2.38733
0	0	0	0	0	0	0	0	0	0	0	0	5.36672e-07	0.0561796	1	1	1	1	0	0	0	0	0	0	819000	8660000	0	0	0.812452	0	0	0	0	0	0	0	0	0	0	0	0	0	0	0	0	0	0	0	0	2.38733
0	0	0	0	0	0	0	0	0	0	0	0	6.47799e-07	0.0720562	1	1	1	1	0	0	0	0	0	0	819000	8660000	0	0	0.812452	0	0	0	0	0	0	0	0	0	0	0	0	0	0	0	0	0	0	0	0	2.38733
0	0	0	0	0	0	0	0	0	0	0	0	1.98609e-05	0.11181	1	1	1	1	0	0	0	0	0	0	819000	8660000	0	0	0.812452	0	0	0	0	0	0	0	0	0	0	0	0	0	0	0	0	0	0	0	0	2.38733
0	0	0	0	0	0	0	0	0	0	0	0	1.54023e-08	0.408078	1	1	1	1	0	0	0	0	0	0	819000	8660000	0	0	0.812452	0	0	0	0	0	0	0	0	0	0	0	0	0	0	0	0	0	0	0	0	2.38733
0	0	0	0	0	0	0	0	0	0	0	0	6.03119e-07	0.0444588	1	1	1	1	0	0	0	0	0	0	819000	8660000	0	0	0.812452	0	0	0	0	0	0	0	0	0	0	0	0	0	0	0	0	0	0	0	0	2.38733
0	0	0	0	0	0	0	0	0	0	0	0	2.47098e-06	0.0229282	1	1	1	1	0	0	0	0	0	0	819000	8660000	0	0	0.812452	0	0	0	0	0	0	0	0	0	0	0	0	0	0	0	0	0	0	0	0	2.38733
[truncated: 29 more columns]
